# Supplementary material for: Presence of β-Lactamase-producing Enterobacterales and Salmonella Isolates in Marine Mammals
Source: Int J Mol Sci. 2021 May 31;22(11):5905. doi: 10.3390/ijms22115905 (PMC8199236; doi:10.3390/ijms22115905)
Supplement: Supplementary file 1 [file ijms-22-05905-s001.zip]

Archive with 5 entries (5 files):
- Table S1_Biocide susceptibility.xlsx
- Table S2_Plasmids.xlsx
- Table S3_ppp_AMR.xlsx
- Table S4_ppp_VG.xlsx
- Table S5_List of primers FINAL.pdf
