# Supplementary material for: Presence of β-Lactamase-producing Enterobacterales and Salmonella Isolates in Marine Mammals
Source: Int J Mol Sci. 2021 May 31;22(11):5905. doi: 10.3390/ijms22115905 (PMC8199236; doi:10.3390/ijms22115905)
Supplement: Supplementary file 1 [file ijms-22-05905-s001.zip › Table S1_Biocide susceptibility.xlsx]

## Sheet: Tabelle1
Strain ID	CHX1	ISO2	GLU3	BAC4	Genes associated with biocide resistance
3	0.000030	12	0.25	0.002			1 CHX, chlorhexidine
8/1	0.002500	8	0.125	0.001			2 ISO, isopropanol
8/2	0.000060	6	0.06	0.002			3 GLU, glutardialdehyde
9	0.000250	6	0.125	0.002			4 BAC, benzalkonium chloride
10	0.000250	10	0.25	0.001
11/1	0.000125	6	0.06	0.002
11/2	0.000500	6	0.125	0.002
14	0.000250	8	0.125	0.002
16	0.000500	8	0.125	0.001
17	0.000500	6	0.06	0.002
19	0.000500	6	0.06	0.001
21	0.000250	6	0.25	0.002
28	0.000500	6	0.25	0.002
30	0.000500	6	0.25	0.002
35	0.000500	4	0.25	0.002
41	0.000060	6	0.25	0.002
43	0.000500	6	0.25	0.002
53/1	0.000500	6	0.125	0.002
53/2	0.000500	14	0.25	0.002
66	0.000500	6	0.25	0.002
68	0.000250	>14	0.25	0.002	mdfA, tolC, acrF, emrK, mdtE, mdtF, cpxA, qacEdelta1
90	0.000125	8	0.25	0.002
92	0.000500	6	0.125	0.002
117	0.000250	8	0.25	0.002
130	0.001000	12	0.125	0.002
132	0.001000	6	0.25	0.002
147a	0.000125	8	0.25	0.002
147b	0.000125	6	0.25	0.002
149a	0.000125	6	0.125	0.002
149b	0.000500	6	0.125	0.002
151	0.000500	8	0.125	0.002
154a	0.000500	6	0.125	0.001
154b	0.000250	6	0.125	0.001
156	0.000250	8	0.06	0.002
158	0.000500	8	0.06	0.002
160	0.000500	10	0.125	0.002
161	0.000500	10	0.06	0.001
163	0.000500	10	0.06	0.002
164	0.001000	8	0.06	0.001
165	0.000500	6	0.06	0.002
169	0.000250	6	0.06	0.002
171	0.000125	8	0.06	0.002	mdfA, tolC, acrE, acrF, emrK, mdtE, mdtF,
173	0.000500	8	0.06	0.001
175	0.000500	6	0.125	0.001
179	0.000500	6	0.06	0.001
183	0.000250	6	0.06	0.002	mdfA, tolC, acrF, emrK, mdtE, mdtF, cpxA, qacEdelta1
192/1	0.001000	6	0.06	0.002
192/2	0.001000	8	0.06	0.002	mdfA, tolC, acrE, acrF, emrE, emrK, mdtF, mdtE, cpxA
197/1	0.000125	6	0.06	0.002	mdfA, tolC, acrE, acrF, emrK, mdtE, mdtF, cpxA, qacEdelta1
197/2	0.001000	6	0.125	0.002
202	0.000125	8	0.06	0.002	mdfA, tolC, acrE, acrF, emrE, emrK, mdtE, mdtF, cpxA
206	0.000060	6	0.06	0.002	mdfA, tolC, acrE, acrF, emrK, mdtE, mdtF
209	0.000060	6	0.125	0.002	mdfA, tolC, acrE, acrF, emrK, mdtE, mdtF, cpxA
213	0.000500	8	0.06	0.002
215	0.000500	6	0.06	0.002
224a	0.000060	6	0.06	0.002	mdfA, tolC, acrE, acrF, emrE, emrK, mdtE, mdtF, cpxA, qacEdelta1
224b	0.000500	6	0.06	0.002
226	0.000500	4	0.06	0.002
230a	0.000060	6	0.06	0.001	mdfA, tolC, acrE, acrF, emrE, emrK, mdtE, mdtF, cpxA
230b	0.000060	6	0.06	0.0001250	mdfA, tolC, acrF, emrK, mdtE, mdtF, cpxA, qacEdelta1
230c	0.000500	4	0.06	0.001
234	0.000030	6	0.06	0.001	mdfA, tolC, acrE, acrF, emrE, emrK, mdtE, mdtF, cpxA
8 S.	0.000250	6	0.125	0.002
27 S.	0.000500	6	0.125	0.002
42 S.	0.000500	6	0.125	0.002
56 S.	0.000500	6	0.125	0.002
62 S.	0.001000	6	0.06	0.001
91 S.	0.000500	6	0.06	0.002
113 S.	0.000500	6	0.125	0.002
115 S.	0.001000	6	0.125	0.002
125 S.	0.000500	6	0.125	0.002
127 S.	0.001000	6	0.125	0.002
135 S.	0.000250	6	0.125	0.002
226 S.	0.000250	6	0.125	0.002
245 S.	0.000500	10	0.25	0.002
255 S.	0.002000	6	0.125	0.002
273 S.	0.002000	4	0.125	0.002
277 S.	0.002000	4	0.125	0.002
279 S.	0.001000	6	0.125	0.002
281 S.	0.001000	8	0.125	0.001
