# Supplementary material for: Presence of β-Lactamase-producing Enterobacterales and Salmonella Isolates in Marine Mammals
Source: Int J Mol Sci. 2021 May 31;22(11):5905. doi: 10.3390/ijms22115905 (PMC8199236; doi:10.3390/ijms22115905)
Supplement: Supplementary file 1 [file ijms-22-05905-s001.zip › Table S2_Plasmids.xlsx]

## Sheet: Tabelle1
E. coli Isolate 68
Database	Plasmid	Identity [%]	Query / Template length	Contig	Position in contig	Accession number
enterobacteriaceae	IncFIA	99.48	388 / 388	NODE_77_length_19121_cov_28.718385	12608..12994	AP001918
enterobacteriaceae	IncFIB(AP001918)	98.39	682 / 682	NODE_124_length_9766_cov_18.487395	1961..2642	AP001918
enterobacteriaceae	IncFII	95.63	229 / 261	NODE_174_length_3994_cov_26.896561	1..229	AY458016
enterobacteriaceae	IncFII	95.65	230 / 261	NODE_216_length_1560_cov_17.965806	1331..1560	AY458016
enterobacteriaceae	IncX1	98.93	374 / 374	NODE_121_length_9872_cov_47.027809	8809..9182	EU370913
E. coli Isolate 171
Database	Plasmid	Identity [%]	Query / Template length	Contig	Position in contig	Accession number
enterobacteriaceae	IncFIA	99.62	264 / 388	NODE_435_length_3993_cov_6.220383	1..264	AP001918
enterobacteriaceae	IncFII(pCoo)	96.95	262 / 262	NODE_260_length_5943_cov_4.008425	1240..1500	CR942285
enterobacteriaceae	IncI1-I(Alpha)	100.0	142 / 142	NODE_442_length_3923_cov_3.295311	743..884	AP005147
enterobacteriaceae	IncX1	96.26	374 / 374	NODE_1098_length_623_cov_2.322581	182..555	EU370913
E. coli Isolate 183
Database	Plasmid	Identity [%]	Query / Template length	Contig	Position in contig	Accession number
enterobacteriaceae	ColpVC	98.96	193 / 193	NODE_181_length_1936_cov_3.578773	853..1045	JX133088
enterobacteriaceae	IncFIA	99.48	388 / 388	NODE_78_length_19097_cov_25.202636	6104..6490	AP001918
enterobacteriaceae	IncFIB(AP001918)	98.39	682 / 682	NODE_135_length_5553_cov_24.600442	2912..3593	AP001918
enterobacteriaceae	IncFII	95.65	230 / 261	NODE_187_length_1560_cov_15.151431	1331..1560	AY458016
enterobacteriaceae	IncFII	95.63	229 / 261	NODE_154_length_3994_cov_23.002586	1..229	AY458016
enterobacteriaceae	IncX1	98.93	374 / 374	NODE_112_length_9872_cov_48.423807	691..1064	EU370913
E. coli Isolate 192/2
Database	Plasmid	Identity [%]	Query / Template length	Contig	Position in contig	Accession number
enterobacteriaceae	IncFIB(AP001918)	98.39	682 / 682	NODE_33_length_48265_cov_23.822801	1960..2641	AP001918
enterobacteriaceae	IncFII	100.0	261 / 261	NODE_101_length_13659_cov_28.658070	6081..6341	AY458016
enterobacteriaceae	IncQ1	100.0	529 / 796	NODE_175_length_1813_cov_25.988731	1163..1691	M28829
enterobacteriaceae	IncY	98.95	765 / 765	NODE_45_length_38506_cov_17.093723	13759..14523	K02380
E. coli Isolate 197/1
Database	Plasmid	Identity [%]	Query / Template length	Contig	Position in contig	Accession number
enterobacteriaceae	Col156	99.35	154 / 154	NODE_126_length_6202_cov_935.448230	5592..5745	NC009781
enterobacteriaceae	IncC	100.0	417 / 417	NODE_38_length_52421_cov_24.751482	34385..34801	JN157804
E. coli Isolate 202
----------------
E. coli Isolate 206
Database	Plasmid	Identity [%]	Query / Template length	Contig	Position in contig	Accession number
enterobacteriaceae	Col156	98.03	152 / 154	NODE_196_length_2173_cov_2.545455	51..202	NC009781
enterobacteriaceae	Col156	98.7	154 / 154	NODE_178_length_3736_cov_12.928512	1315..1468	NC009781
enterobacteriaceae	IncFIB(AP001918)	96.63	682 / 682	NODE_78_length_22448_cov_18.966803	1742..2423	AP001918
enterobacteriaceae	IncFII(29)	99.61	259 / 259	NODE_187_length_2632_cov_18.169661	1209..1467	CP003035
E. coli Isolate 209
Database	Plasmid	Identity [%]	Query / Template length	Contig	Position in contig	Accession number
enterobacteriaceae	IncFIB(AP001918)	96.48	682 / 682	NODE_38_length_39952_cov_47.358443	3359..4040	AP001918
enterobacteriaceae	IncI1-I(Alpha)	100.0	140 / 142	NODE_30_length_54937_cov_41.934136	10535..10674	AP005147
E. coli Isolate 224a
Database	Plasmid	Identity [%]	Query / Template length	Contig	Position in contig	Accession number
enterobacteriaceae	IncC	100.0	417 / 417	NODE_22_length_52424_cov_34.401610	17621..18037	JN157804
enterobacteriaceae	IncFIB(AP001918)	98.68	682 / 682	NODE_199_length_4532_cov_33.379342	1892..2573	AP001918
enterobacteriaceae	IncFII	96.56	262 / 261	NODE_32_length_41441_cov_33.218618	32216..32477	AY458016
E. coli Isolate 230a
Database	Plasmid	Identity [%]	Query / Template length	Contig	Position in contig	Accession number
enterobacteriaceae	Col(KPHS6)	100.0	178 / 178	NODE_267_length_1435_cov_1922.656728	829..1006	NC016841
enterobacteriaceae	Col156	96.75	154 / 154	NODE_180_length_5307_cov_661.528185	279..432	NC009781
enterobacteriaceae	IncFII(pHN7A8)	98.08	260 / 260	NODE_107_length_14428_cov_12.960492	12386..12645	JN232517
enterobacteriaceae	IncI1-I(Alpha)	98.59	142 / 142	NODE_181_length_5275_cov_10.618493	4810..4951	AP005147
enterobacteriaceae	IncI2(Delta)	100.0	316 / 316	NODE_170_length_6144_cov_6.008975	103..418	AP002527
enterobacteriaceae	p0111	98.08	885 / 885	NODE_64_length_26187_cov_10.496585	9089..9973	AP010962
E. coli Isolate 230b
Database	Plasmid	Identity [%]	Query / Template length	Contig	Position in contig	Accession number
enterobacteriaceae	ColpVC	98.96	193 / 193	NODE_131_length_2083_cov_6.922290	554..746	JX133088
enterobacteriaceae	IncFIA	99.48	388 / 388	NODE_68_length_15853_cov_34.495104	6128..6514	AP001918
enterobacteriaceae	IncFIB(AP001918)	98.39	682 / 682	NODE_99_length_4907_cov_29.829498	1961..2642	AP001918
enterobacteriaceae	IncFII	95.65	230 / 261	NODE_152_length_1560_cov_21.466155	1..230	AY458016
enterobacteriaceae	IncFII	100.0	261 / 261	NODE_128_length_2112_cov_27.091184	590..850	AY458016
enterobacteriaceae	IncFII	95.63	229 / 261	NODE_108_length_3994_cov_39.012671	3766..3994	AY458016
enterobacteriaceae	IncX1	98.93	374 / 374	NODE_78_length_9872_cov_42.835505	691..1064	EU370913
E. coli Isolate 234
Database	Plasmid	Identity [%]	Query / Template length	Contig	Position in contig	Accession number
enterobacteriaceae	IncFII	96.18	262 / 261	NODE_17_length_74063_cov_24.960385	65112..65373	AY458016
