# Supplementary material for: Presence of β-Lactamase-producing Enterobacterales and Salmonella Isolates in Marine Mammals
Source: Int J Mol Sci. 2021 May 31;22(11):5905. doi: 10.3390/ijms22115905 (PMC8199236; doi:10.3390/ijms22115905)
Supplement: Supplementary file 1 [file ijms-22-05905-s001.zip › Table S3_ppp_AMR.xlsx]

## Sheet: Tabelle1
E. coli Isolate 68
Resistance gene	Identity [%]	Alignment Length/Gene Length	Coverage [%]	Position in reference	Contig	Position in contig	Phenotype	Accession no.	Posterior_probability_Plasmid	Prediction
blaCTX-M-15	100.00	876/876	100.0	1..876	NODE_172_length_4054_cov_23.326955	544..1419	Beta-lactam resistance Alternate name; UOE-1	AY044436	0.511	Plasmid/Chromosome
blaOXA-1	99.87	781/831	93.98	51..831	NODE_218_length_1486_cov_11.895511	706..1486	Beta-lactam resistance	HQ170510	0.737	Plasmid
catB3	100.00	442/633	69.82	1..442	NODE_218_length_1486_cov_11.895511	127..568	Phenicol resistance	AJ009818	0.737	Plasmid
sul1	100.00	840/840	100.0	1..840	NODE_116_length_10495_cov_27.556809	6413..7252	Sulphonamide resistance	U12338	0.901	Plasmid
dfrA17	100.00	474/474	100.0	1..474	NODE_116_length_10495_cov_27.556809	8718..9191	Trimethoprim resistance	FJ460238	0.901	Plasmid
tet(A)	99.92	1200/1200	100.0	1..1200	NODE_108_length_12817_cov_29.115918	8904..10103	Tetracycline resistance	AJ517790	0.944	Plasmid
tet(B)	100.00	1206/1206	100.0	1..1206	NODE_169_length_4225_cov_12.824549	2311..3516	Tetracycline resistance	AF326777	0.138	Chromosome
aac(6')-Ib-cr	100.00	600/600	100.0	1..600	NODE_245_length_1086_cov_33.084463	314..913	Fluoroquinolone and aminoglycoside resistance	DQ303918	0.983	Plasmid
aadA5	100.00	789/789	100.0	1..789	NODE_116_length_10495_cov_27.556809	7799..8587	Aminoglycoside resistance	AF137361	0.901	Plasmid
aac(3)-IIa	99.77	861/861	100.0	1..861	NODE_183_length_2853_cov_34.027880	1823..2683	Aminoglycoside resistance	X51534	0.047	Chromosome
mdf(A)	99.92	1233/1233	100.0	1..1233	NODE_1_length_134725_cov_22.362583	15773..17005	Macrolide resistance	Y08743	0.02	Chromosome
mph(A)	100.00	906/906	100.0	1..906	NODE_116_length_10495_cov_27.556809	197..1102	Macrolide resistance	D16251	0.901	Plasmid
E. coli Isolate 171
Resistance gene	Identity [%]	Alignment Length/Gene Length	Coverage [%]	Position in reference	Contig	Position in contig	Phenotype	Accession no.	Posterior_probability_Plasmid	Prediction
blaCMY-4	100.00	1146/1146	100.0	1..1146	NODE_173_length_5376_cov_17.861878	3887..5032	Beta-lactam resistance	LNHZ01000079	0.583	Chromosome
mdf(A)	98.05	1233/1233	100.0	1..1233	NODE_44_length_33107_cov_24.296361	11624..12856	Macrolide resistance	Y08743	0.064	Chromosome
E. coli Isolate 183
Resistance gene	Identity [%]	Alignment Length/Gene Length	Coverage [%]	Position in reference	Contig	Position in contig	Phenotype	Accession no.	Posterior_probability_Plasmid	Prediction
aac(6')-Ib-cr	100.00	600/600	100.0	1..600	NODE_188_length_1508_cov_20.934830	174..773	Fluoroquinolone and aminoglycoside resistance	DQ303918	0.788	Plasmid
aadA5	100.00	789/789	100.0	1..789	NODE_109_length_10496_cov_23.999518	7799..8587	Aminoglycoside resistance	AF137361	0.904	Plasmid
aph(3'')-Ib	100.00	804/804	100.0	1..804	NODE_126_length_6327_cov_391.003226	3679..4482	Aminoglycoside resistance Alternate name; aph(3'')-Ib	AF321551	0.512	Plasmid
aph(6)-Id	100.00	837/837	100.0	1..837	NODE_126_length_6327_cov_391.003226	2843..3679	Aminoglycoside resistance Alternate name; aph(6)-Id	M28829	0.512	Plasmid
blaCTX-M-15	100.00	876/876	100.0	1..876	NODE_151_length_4054_cov_24.743602	2636..3511	Beta-lactam resistance Alternate name; UOE-1	AY044436	0.615	Plasmid/Chromosome
catB3	100.00	442/633	69.82	1..442	NODE_202_length_1191_cov_13.971805	624..1065	Phenicol resistance	AJ009818	0.607	Plasmid/Chromosome
dfrA17	100.00	474/474	100.0	1..474	NODE_109_length_10496_cov_23.999518	8718..9191	Trimethoprim resistance	FJ460238	0.904	Plasmid
erm(B)	99.82	553/738	74.93	186..738	NODE_150_length_4089_cov_13.869006	1..553	Macrolide resistance	JN899585	0.984	Plasmid
mdf(A)	99.92	1233/1233	100.0	1..1233	NODE_1_length_150311_cov_21.531468	31335..32567	Warning: gene is missing from Notes file. Please inform curator.	Y08743	0.021	Chromosome
mph(A)	100.00	906/906	100.0	1..906	NODE_109_length_10496_cov_23.999518	197..1102	Macrolide resistance	D16251	0.904	Plasmid
sul1	100.00	840/840	100.0	1..840	NODE_109_length_10496_cov_23.999518	6413..7252	Sulphonamide resistance	U12338	0.904	Plasmid
sul2	100.00	816/816	100.0	1..816	NODE_126_length_6327_cov_391.003226	4543..5358	Sulphonamide resistance	AY034138	0.512	Plasmid
tet(A)	100.00	1200/1200	100.0	1..1200	NODE_106_length_11855_cov_26.318383	7942..9141	Tetracycline resistance	AJ517790	0.895	Plasmid
tet(B)	100.00	1206/1206	100.0	1..1206	NODE_132_length_5669_cov_12.266330	4205..5410	Tetracycline resistance	AF326777	0.053	Chromosome
E. coli Isolate 192/2
Resistance gene	Identity [%]	Alignment Length/Gene Length	Coverage [%]	Position in reference	Contig	Position in contig	Phenotype	Accession no.	Posterior_probability_Plasmid	Prediction
blaCMY-2	100.00	1146/1146	100.0	1..1146	NODE_98_length_14121_cov_23.094112	8052..9197	Beta-lactam resistance	X91840	0.811	Plasmid
blaTEM-1B	100.00	861/861	100.0	1..861	NODE_168_length_2170_cov_21.287323	662..1522	Beta-lactam resistance Alternate name; RblaTEM-1	AY458016	0.994	Plasmid
dfrA5	100.00	474/474	100.0	1..474	NODE_33_length_48265_cov_23.822801	47566..48039	Trimethoprim resistance	X12868	0.685	Plasmid
mdf(A)	98.95	1233/1233	100.0	1..1233	NODE_37_length_43239_cov_25.736454	26256..27488	Macrolide resistance	Y08743	0.023	Chromosome
aph(3'')-Ib	100.00	804/804	100.0	1..804	NODE_156_length_2944_cov_25.752574	971..1774	Aminoglycoside resistance Alternate name; aph(3'')-Ib	AF321551	0.496	Chromosome
aph(6)-Id	100.00	837/837	100.0	1..837	NODE_156_length_2944_cov_25.752574	135..971	Aminoglycoside resistance Alternate name; aph(6)-Id	M28829	0.496	Chromosome
sul2	100.00	816/816	100.0	1..816	NODE_156_length_2944_cov_25.752574	1835..2650	Sulphonamide resistance	HQ840942	0.496	Chromosome
E. coli Isolate 197/1
Resistance gene	Identity [%]	Alignment Length/Gene Length	Coverage [%]	Position in reference	Contig	Position in contig	Phenotype	Accession no.	Posterior_probability_Plasmid	Prediction
sul1	100.00	629/840	74.88	212..840	NODE_121_length_7230_cov_22.577221	6602..7230	Sulphonamide resistance	EF667294	0.051	Chromosome
sul2	100.00	816/816	100.0	1..816	NODE_9_length_93047_cov_25.410622	81683..82498	Sulphonamide resistance	AY034138	0.953	Plasmid
tet(A)	100.00	1275/1275	100.0	1..1275	NODE_9_length_93047_cov_25.410622	85459..86733	Tetracycline resistance	AF534183	0.953	Plasmid
aph(3'')-Ib	99.88	804/804	100.0	1..804	NODE_9_length_93047_cov_25.410622	82559..83362	Aminoglycoside resistance Alternate name; aph(3'')-Ib	AF321551	0.953	Plasmid
ant(2'')-Ia	100.00	534/534	100.0	1..534	NODE_145_length_3099_cov_27.011440	2428..2961	Aminoglycoside resistance Alternate name; ant(2'')-Ia	X04555	0.99	Plasmid
aph(6)-Id	100.00	837/837	100.0	1..837	NODE_9_length_93047_cov_25.410622	83362..84198	Aminoglycoside resistance Alternate name; aph(6)-Id	M28829	0.953	Plasmid
floR	98.35	1214/1215	99.91	1..1214	NODE_9_length_93047_cov_25.410622	87334..88547	Phenicol resistance	AF118107	0.953	Plasmid
cmlA1	99.68	1260/1260	100.0	1..1260	NODE_145_length_3099_cov_27.011440	208..1467	Phenicol resistance	M64556	0.99	Plasmid
blaTEM-1B	100.00	861/861	100.0	1..861	NODE_117_length_8358_cov_24.286964	4070..4930	Beta-lactam resistance Alternate name; RblaTEM-1	AY458016	0.808	Plasmid
blaCMY-2	100.00	1146/1146	100.0	1..1146	NODE_9_length_93047_cov_25.410622	52197..53342	Beta-lactam resistance	X91840	0.953	Plasmid
mdf(A)	98.30	1233/1233	100.0	1..1233	NODE_2_length_140119_cov_26.503907	21246..22478	Macrolide resistance	Y08743	0.033	Chromosome
dfrA1	100.00	474/474	100.0	1..474	NODE_174_length_1342_cov_22.243621	150..623	Trimethoprim resistance	X00926	0.72	Plasmid
E. coli Isolate 202
Resistance gene	Identity [%]	Alignment Length/Gene Length	Coverage [%]	Position in reference	Contig	Position in contig	Phenotype	Accession no.	Posterior_probability_Plasmid	Prediction
mdf(A)	97.89	1233/1233	100.0	1..1233	NODE_7_length_128160_cov_27.015215	15641..16873	Macrolide resistance	Y08743	0.026	Chromosome
E. coli Isolate 206
Resistance gene	Identity [%]	Alignment Length/Gene Length	Coverage [%]	Position in reference	Contig	Position in contig	Phenotype	Accession no.	Posterior_probability_Plasmid	Prediction
blaCMY-2	100.00	1146/1146	100.0	1..1146	NODE_34_length_42382_cov_31.115371	40842..41987	Beta-lactam resistance	X91840	0.044	Chromosome
mdf(A)	98.13	1233/1233	100.0	1..1233	NODE_4_length_110879_cov_28.095366	21183..22415	Macrolide resistance	Y08743	0.017	Chromosome
E. coli Isolate 209
Resistance gene	Identity [%]	Alignment Length/Gene Length	Coverage [%]	Position in reference	Contig	Position in contig	Phenotype	Accession no.	Posterior_probability_Plasmid	Prediction
blaCTX-M-15	100.00	876/876	100.0	1..876	NODE_9_length_124150_cov_41.109068	519..1394	Beta-lactam resistance Alternate name; UOE-1	AY044436	0.014	Chromosome
blaTEM-1B	100.00	861/861	100.0	1..861	NODE_30_length_54937_cov_41.934136	52838..53698	Beta-lactam resistance Alternate name; RblaTEM-1	AY458016	0.755	Plasmid
qnrS1	100.00	657/657	100.0	1..657	NODE_93_length_4096_cov_31.842782	1894..2550	Quinolone resistance	AB187515	0.174	Chromosome
mdf(A)	98.13	1233/1233	100.0	1..1233	NODE_27_length_59840_cov_41.229531	19873..21105	Macrolide resistance	Y08743	0.027	Chromosome
E. coli Isolate 224a
Resistance gene	Identity [%]	Alignment Length/Gene Length	Coverage [%]	Position in reference	Contig	Position in contig	Phenotype	Accession no.	Posterior_probability_Plasmid	Prediction
blaCMY-2	100.00	1146/1146	100.0	1..1146	NODE_20_length_54899_cov_44.439915	52197..53342	Beta-lactam resistance	X91840	0.934	Plasmid
blaTEM-1B	100.00	861/861	100.0	1..861	NODE_193_length_4965_cov_29.060356	36..896	Beta-lactam resistance Alternate name; RblaTEM-1	AY458016	0.826	Plasmid
dfrA1	100.00	474/474	100.0	1..474	NODE_281_length_1342_cov_30.067490	150..623	Trimethoprim resistance	X00926	0.72	Plasmid
aph(3'')-Ib	99.88	804/804	100.0	1..804	NODE_40_length_38106_cov_43.321177	9686..10489	Aminoglycoside resistance Alternate name; aph(3'')-Ib	AF321551	0.896	Plasmid
aph(6)-Id	100.00	837/837	100.0	1..837	NODE_40_length_38106_cov_43.321177	8850..9686	Aminoglycoside resistance Alternate name; aph(6)-Id	M28829	0.896	Plasmid
ant(2'')-Ia	100.00	534/534	100.0	1..534	NODE_220_length_3099_cov_35.719717	139..672	Aminoglycoside resistance Alternate name; ant(2'')-Ia	X04555	0.638	Plasmid/Chromosome
sul2	100.00	816/816	100.0	1..816	NODE_40_length_38106_cov_43.321177	10550..11365	Sulphonamide resistance	AY034138	0.896	Plasmid
sul1	100.00	629/840	74.88	212..840	NODE_170_length_7230_cov_44.149374	1..629	Sulphonamide resistance	AM040449	0.644	Plasmid/Chromosome
mdf(A)	98.05	1233/1233	100.0	1..1233	NODE_4_length_88242_cov_23.942064	66683..67915	Macrolide resistance	Y08743	0.043	Chromosome
floR	98.35	1214/1215	99.91	1..1214	NODE_40_length_38106_cov_43.321177	4501..5714	Phenicol resistance	AF118107	0.896	Plasmid
cmlA1	99.68	1260/1260	100.0	1..1260	NODE_220_length_3099_cov_35.719717	1633..2892	Phenicol resistance	M64556	0.638	Plasmid/Chromosome
tet(A)	100.00	1275/1275	100.0	1..1275	NODE_40_length_38106_cov_43.321177	6315..7589	Tetracycline resistance	AF534183	0.896	Plasmid
E. coli Isolate 230a
Resistance gene	Identity [%]	Alignment Length/Gene Length	Coverage [%]	Position in reference	Contig	Position in contig	Phenotype	Accession no.	Posterior_probability_Plasmid	Prediction
mdf(A)	98.05	1233/1233	100.0	1..1233	NODE_22_length_54468_cov_18.476454	19977..21209	Macrolide resistance	Y08743	0.039	Chromosome
blaCMY-2	100.00	1146/1146	100.0	1..1146	NODE_192_length_4572_cov_11.471766	2971..4116	Beta-lactam resistance	X91840	0.19	Chromosome
E. coli Isolate 230b
Resistance gene	Identity [%]	Alignment Length/Gene Length	Coverage [%]	Position in reference	Contig	Position in contig	Phenotype	Accession no.	Posterior_probability_Plasmid	Prediction
blaCMY-2	100.00	1146/1146	100.0	1..1146	NODE_85_length_7686_cov_24.191957	3345..4490	Beta-lactam resistance	X91840	0.949	Plasmid
aadA5	100.00	789/789	100.0	1..789	NODE_77_length_10496_cov_29.961231	7799..8587	Aminoglycoside resistance	AF137361	0.904	Plasmid
mph(A)	100.00	906/906	100.0	1..906	NODE_77_length_10496_cov_29.961231	197..1102	Macrolide resistance	D16251	0.904	Plasmid
mdf(A)	99.92	1233/1233	100.0	1..1233	NODE_19_length_88391_cov_27.814987	17351..18583	Macrolide resistance	Y08743	0.037	Chromosome
dfrA17	100.00	474/474	100.0	1..474	NODE_77_length_10496_cov_29.961231	8718..9191	Trimethoprim resistance	FJ460238	0.904	Plasmid
sul1	100.00	840/840	100.0	1..840	NODE_77_length_10496_cov_29.961231	6413..7252	Sulphonamide resistance	U12338	0.904	Plasmid
tet(B)	100.00	1206/1206	100.0	1..1206	NODE_97_length_4993_cov_17.863748	2458..3663	Tetracycline resistance	AF326777	0.205	Chromosome
tet(A)	99.92	1200/1200	100.0	1..1200	NODE_91_length_6230_cov_35.242340	2317..3516	Tetracycline resistance	AJ517790	0.875	Plasmid
E. coli Isolate 234
Resistance gene	Identity [%]	Alignment Length/Gene Length	Coverage [%]	Position in reference	Contig	Position in contig	Phenotype	Accession no.	Posterior_probability_Plasmid	Prediction
blaCTX-M-15	100.00	876/876	100.0	1..876	NODE_64_length_28069_cov_26.353661	5442..6317	Beta-lactam resistance Alternate name; UOE-1	AY044436	0.145	Chromosome
mdf(A)	99.92	1233/1233	100.0	1..1233	NODE_27_length_52442_cov_27.337934	41242..42474	Macrolide resistance	Y08743	0.044	Chromosome
qnrS1	100.00	657/657	100.0	1..657	NODE_64_length_28069_cov_26.353661	145..801	Quinolone resistance	AB187515	0.145	Chromosome
