# Supplementary material for: Presence of β-Lactamase-producing Enterobacterales and Salmonella Isolates in Marine Mammals
Source: Int J Mol Sci. 2021 May 31;22(11):5905. doi: 10.3390/ijms22115905 (PMC8199236; doi:10.3390/ijms22115905)
Supplement: Supplementary file 1 [file ijms-22-05905-s001.zip › Table S4_ppp_VG.xlsx]

## Sheet: Tabelle1
E. coli Isolate 68
Database	Virulence gene	Identity [%]	Query / Template length	Contig	Position in contig	Protein function	Accession number	Posterior_probability_Plasmid	Prediction
virulence_ecoli	astA	100.0	117 / 117	NODE_229_length_1322_cov_59.989121	416..532	EAST-1 heat-stable toxin	AB042002	0.814	Plasmid
virulence_ecoli	capU	99.91	1089 / 1089	NODE_79_length_19003_cov_22.853412	11089..12177	Hexosyltransferase homolog	CU928145	0.041	Chromosome
virulence_ecoli	fyuA	100.0	2022 / 2022	NODE_39_length_40009_cov_23.225716	37848..39869	Siderophore receptor	AHAX01000032	0.063	Chromosome
virulence_ecoli	gad	99.79	1401 / 1401	NODE_20_length_66836_cov_23.957652	12257..13657	Glutamate decarboxylase	U00096	0.016	Chromosome
virulence_ecoli	irp2	100.0	6108 / 6108	NODE_39_length_40009_cov_23.225716	18553..24660	High molecular weight protein 2 non-ribosomal peptide synthetase	NZ_NBCK01000028	0.063	Chromosome
virulence_ecoli	iss	99.66	294 / 294	NODE_64_length_25327_cov_24.066587	22724..23017	Increased serum survival	CP001846	0.037	Chromosome
virulence_ecoli	iucC	100.0	1743 / 1743	NODE_93_length_15775_cov_27.082247	4155..5897	Aerobactin synthetase	CBTO010000002	0.766	Plasmid
virulence_ecoli	iutA	100.0	2202 / 2202	NODE_93_length_15775_cov_27.082247	598..2799	Ferric aerobactin receptor	CXZO01000056	0.766	Plasmid
virulence_ecoli	sitA	99.89	915 / 915	NODE_93_length_15775_cov_27.082247	14436..15350	Iron transport protein	AEZP02000013	0.766	Plasmid
virulence_ecoli	terC	100.0	714 / 714	NODE_21_length_62570_cov_24.655125	16111..16824	Tellurium ion resistance protein	CP007491	0.015	Chromosome
virulence_ecoli	terC	99.9	966 / 966	NODE_19_length_67486_cov_22.331359	13307..14272	Tellurium ion resistance protein	MG591698	0.072	Chromosome
E. coli Isolate 171
Database	Virulence gene	Identity [%]	Query / Template length	Contig	Position in contig	Protein function	Accession number	Posterior_probability_Plasmid	Prediction
virulence_ecoli	air	95.55	4606 / 4605	NODE_104_length_16380_cov_39.984311	7441..12046	Enteroaggregative immunoglobulin repeat protein	CP003034	0.011	Chromosome
virulence_ecoli	chuA	99.39	1983 / 1983	NODE_150_length_7940_cov_26.315116	3079..5061	Outer membrane hemin receptor	UDIE01000008	0.047	Chromosome
virulence_ecoli	cia	100.0	147 / 147	NODE_187_length_4047_cov_14.389796	2214..2360	Colicin ia	QMGM01000002	0.539	Chromosome
virulence_ecoli	eilA	98.47	1047 / 1698	NODE_256_length_1250_cov_9.045414	204..1250	Salmonella HilA homolog	FN554766	0.009	Chromosome
virulence_ecoli	gad	98.93	1401 / 1401	NODE_179_length_4830_cov_34.469488	3329..4729	Glutamate decarboxylase	CU928163	0.028	Chromosome
virulence_ecoli	lpfA	100.0	552 / 573	NODE_134_length_10541_cov_28.148358	172..723	Long polar fimbriae	AB198066	0.002	Chromosome
virulence_ecoli	terC	98.88	714 / 714	NODE_5_length_82005_cov_30.437236	64044..64757	Tellurium ion resistance protein	CP007491	0.019	Chromosome
virulence_ecoli	terC	99.28	966 / 966	NODE_11_length_72042_cov_30.032858	18590..19555	Tellurium ion resistance protein	MG591698	0.037	Chromosome
virulence_ecoli	traT	99.46	735 / 735	NODE_112_length_14060_cov_24.146702	114..848	Outer membrane protein complement resistance	NZ_QLJR01000229	0.785	Plasmid
E. coli Isolate 183
Database	Virulence gene	Identity [%]	Query / Template length	Contig	Position in contig	Protein function	Accession number	Posterior_probability_Plasmid	Prediction
virulence_ecoli	astA	100.0	117 / 117	NODE_82_length_17884_cov_24.659177	9658..9774	EAST-1 heat-stable toxin	AB042002	0.076	Chromosome
virulence_ecoli	capU	99.91	1089 / 1089	NODE_75_length_19528_cov_22.028916	11290..12378	Hexosyltransferase homolog	CU928145	0.041	Chromosome
virulence_ecoli	fyuA	100.0	2022 / 2022	NODE_34_length_48044_cov_20.837010	37962..39983	Siderophore receptor	AHAX01000032	0.062	Chromosome
virulence_ecoli	gad	99.91	1133 / 1401	NODE_204_length_1133_cov_46.989066	1..1133	Glutamate decarboxylase	U00096	0.008	Chromosome
virulence_ecoli	irp2	100.0	6108 / 6108	NODE_34_length_48044_cov_20.837010	18667..24774	High molecular weight protein 2 non-ribosomal peptide synthetase	NZ_NBCK01000028	0.062	Chromosome
virulence_ecoli	iss	99.66	294 / 294	NODE_14_length_79540_cov_21.492703	22724..23017	Increased serum survival	CP001846	0.014	Chromosome
virulence_ecoli	iucC	100.0	1743 / 1743	NODE_88_length_15777_cov_24.193355	4155..5897	Aerobactin synthetase	CBTO010000002	0.762	Plasmid
virulence_ecoli	iutA	100.0	2202 / 2202	NODE_88_length_15777_cov_24.193355	598..2799	Ferric aerobactin receptor	CXZO01000056	0.762	Plasmid
virulence_ecoli	sitA	99.89	915 / 915	NODE_88_length_15777_cov_24.193355	14436..15350	Iron transport protein	AEZP02000013	0.762	Plasmid
virulence_ecoli	terC	100.0	714 / 714	NODE_15_length_76681_cov_23.661742	64725..65438	Tellurium ion resistance protein	CP007491	0.02	Chromosome
virulence_ecoli	terC	99.9	966 / 966	NODE_29_length_52879_cov_21.963072	38608..39573	Tellurium ion resistance protein	MG591698	0.035	Chromosome
virulence_ecoli	traT	100.0	732 / 732	NODE_94_length_14838_cov_24.516076	12540..13271	Outer membrane protein complement resistance	NC_014615	0.752	Plasmid
E. coli Isolate 192/2
Database	Virulence gene	Identity [%]	Query / Template length	Contig	Position in contig	Protein function	Accession number	Posterior_probability_Plasmid	Prediction
virulence_ecoli	capU	99.91	1089 / 1089	NODE_92_length_16229_cov_27.010744	1838..2926	Hexosyltransferase homolog	CU928145	0.185	Chromosome
virulence_ecoli	cba	100.0	1536 / 1536	NODE_113_length_9011_cov_24.167267	112..1647	Colicin B	FJ664724	0.735	Plasmid
virulence_ecoli	cia	100.0	1881 / 1881	NODE_133_length_5107_cov_22.443373	1766..3646	Colicin ia	CYDV01000045	0.9	Plasmid
virulence_ecoli	cma	100.0	816 / 816	NODE_98_length_14121_cov_23.094112	171..986	Colicin M	FJ664724	0.811	Plasmid
virulence_ecoli	cvaC	100.0	312 / 312	NODE_129_length_6475_cov_17.792533	3768..4079	Microcin C	X57525	0.094	Chromosome
virulence_ecoli	etsC	100.0	942 / 942	NODE_33_length_48265_cov_23.822801	17767..18708	Putative type I secretion outer membrane protein	KU664810	0.685	Plasmid
virulence_ecoli	etsC	100.0	441 / 441	NODE_33_length_48265_cov_23.822801	16530..16970	Putative type I secretion outer membrane protein	UGDB01000001	0.685	Plasmid
virulence_ecoli	fyuA	99.95	2022 / 2022	NODE_23_length_64852_cov_27.274067	62333..64354	Siderophore receptor	CAY233333	0.042	Chromosome
virulence_ecoli	gad	100.0	1401 / 1401	NODE_56_length_34188_cov_27.510789	32604..34004	Glutamate decarboxylase	AP010953	0.012	Chromosome
virulence_ecoli	hlyF	100.0	1110 / 1110	NODE_33_length_48265_cov_23.822801	5695..6804	Hemolysin F	NC_004998	0.685	Plasmid
virulence_ecoli	iroN	100.0	2178 / 2178	NODE_33_length_48265_cov_23.822801	36013..38190	Enterobactin siderophore receptor protein	AF449498	0.685	Plasmid
virulence_ecoli	irp2	100.0	6108 / 6108	NODE_23_length_64852_cov_27.274067	43038..49145	High molecular weight protein 2 non-ribosomal peptide synthetase	NZ_BGNW01000020	0.042	Chromosome
virulence_ecoli	iss	99.32	294 / 294	NODE_86_length_18553_cov_32.308260	1611..1904	Increased serum survival	CP001665	0.123	Chromosome
virulence_ecoli	iss	100.0	309 / 309	NODE_33_length_48265_cov_23.822801	25226..25534	Increased serum survival	DQ381420	0.685	Plasmid
virulence_ecoli	iucC	99.94	1743 / 1743	NODE_104_length_12525_cov_25.680513	6630..8372	Aerobactin synthetase	CBTO010000002	0.777	Plasmid
virulence_ecoli	iutA	100.0	2202 / 2202	NODE_104_length_12525_cov_25.680513	9728..11929	Ferric aerobactin receptor	LN831046	0.777	Plasmid
virulence_ecoli	lpfA	100.0	562 / 573	NODE_13_length_80142_cov_28.558645	110..671	Long polar fimbriae	CP002185	0.019	Chromosome
virulence_ecoli	mchF	99.95	2097 / 2097	NODE_129_length_6475_cov_17.792533	1502..3598	ABC transporter protein MchF	CP002089	0.094	Chromosome
virulence_ecoli	ompT	99.9	954 / 954	NODE_33_length_48265_cov_23.822801	7237..8190	Outer membrane protease (protein protease 7)	LT985319	0.685	Plasmid
virulence_ecoli	sitA	99.89	915 / 915	NODE_176_length_1807_cov_23.950595	425..1339	Iron transport protein	CYBK01000044	0.889	Plasmid
virulence_ecoli	sitA	100.0	915 / 915	NODE_144_length_3853_cov_23.880569	469..1383	Iron transport protein	HG977190	0.189	Chromosome
virulence_ecoli	terC	99.02	714 / 714	NODE_14_length_80136_cov_29.150233	68210..68923	Tellurium ion resistance protein	CP007491	0.02	Chromosome
virulence_ecoli	terC	99.38	966 / 966	NODE_24_length_64711_cov_27.648133	51525..52490	Tellurium ion resistance protein	MG591698	0.034	Chromosome
virulence_ecoli	traT	100.0	777 / 777	NODE_126_length_6836_cov_36.026979	3270..4046	Outer membrane protein complement resistance	UCUE01000045	0.76	Plasmid
E. coli Isolate 197/1
Database	Virulence gene	Identity [%]	Query / Template length	Contig	Position in contig	Protein function	Accession number	Posterior_probability_Plasmid	Prediction
virulence_ecoli	air	97.63	4606 / 4605	NODE_77_length_23496_cov_27.477085	13850..18455	Enteroaggregative immunoglobulin repeat protein	CP003034	0.066	Chromosome
virulence_ecoli	cea	100.0	240 / 240	NODE_36_length_53740_cov_27.472572	8927..9166	Colicin E1	GG772217	0.099	Chromosome
virulence_ecoli	celb	97.22	144 / 144	NODE_126_length_6202_cov_935.448230	4437..4580	Endonuclease colicin E2	M31808	0.847	Plasmid
virulence_ecoli	chuA	99.85	1983 / 1983	NODE_82_length_21964_cov_26.191510	17553..19535	Outer membrane hemin receptor	UARX01000012	0.015	Chromosome
virulence_ecoli	focCsfaE	99.43	696 / 696	NODE_96_length_13748_cov_23.246972	5141..5835		CP002211	0.247	Chromosome
virulence_ecoli	focG	100.0	504 / 504	NODE_96_length_13748_cov_23.246972	9097..9600	F1C adhesion	DQ301498	0.247	Chromosome
virulence_ecoli	fyuA	100.0	2022 / 2022	NODE_18_length_76208_cov_26.707023	73877..75898	Siderophore receptor	ADTP01000030	0.046	Chromosome
virulence_ecoli	iroN	100.0	2178 / 2178	NODE_104_length_11515_cov_28.895241	9096..11273	Enterobactin siderophore receptor protein	AE014075	0.367	Chromosome
virulence_ecoli	irp2	100.0	6108 / 6108	NODE_18_length_76208_cov_26.707023	54582..60689	High molecular weight protein 2 non-ribosomal peptide synthetase	NZ_NMCD01000015	0.046	Chromosome
virulence_ecoli	kpsE	100.0	1149 / 1149	NODE_113_length_9192_cov_27.463541	1442..2590	Capsule polysaccharide export inner-membrane protein	AAMK02000004	0.032	Chromosome
virulence_ecoli	kpsMII	100.0	777 / 777	NODE_158_length_1966_cov_17.849918	402..1178	Polysialic acid transport protein; Group 2 capsule	CP015834	0.024	Chromosome
virulence_ecoli	lpfA	99.64	553 / 573	NODE_106_length_10747_cov_25.624482	10080..10632	Long polar fimbriae	CP003034	0.007	Chromosome
virulence_ecoli	mchB	100.0	294 / 294	NODE_36_length_53740_cov_27.472572	581..874	Microcin H47 part of colicin H	AE014075	0.099	Chromosome
virulence_ecoli	mchC	99.93	1373 / 1551	NODE_123_length_6996_cov_21.524530	125..1497	MchC protein	AE014075	0.196	Chromosome
virulence_ecoli	mchF	100.0	2115 / 2115	NODE_123_length_6996_cov_21.524530	3377..5491	ABC transporter protein MchF	AE014075	0.196	Chromosome
virulence_ecoli	mcmA	100.0	279 / 279	NODE_123_length_6996_cov_21.524530	5745..6023	Microcin M part of colicin H	AJ586887	0.196	Chromosome
virulence_ecoli	sfaD	100.0	540 / 540	NODE_96_length_13748_cov_23.246972	4561..5100	S fimbrial/F1C minor subunit	CP010315	0.247	Chromosome
virulence_ecoli	sitA	100.0	915 / 915	NODE_23_length_69674_cov_26.615684	64580..65494	Iron transport protein	ADTM01000098	0.019	Chromosome
virulence_ecoli	terC	98.46	714 / 714	NODE_14_length_84658_cov_29.265595	72728..73441	Tellurium ion resistance protein	CP007491	0.018	Chromosome
virulence_ecoli	terC	97.18	958 / 966	NODE_21_length_72632_cov_28.766802	53102..54059	Tellurium ion resistance protein	MG591698	0.031	Chromosome
virulence_ecoli	yfcV	100.0	567 / 567	NODE_5_length_112881_cov_27.228258	358..924	Fimbrial protein	UFZN01000001	0.029	Chromosome
E. coli Isolate 202
Database	Virulence gene	Identity [%]	Query / Template length	Contig	Position in contig	Protein function	Accession number	Posterior_probability_Plasmid	Prediction
virulence_ecoli	hra	100.0	741 / 741	NODE_106_length_7736_cov_29.423577	2356..3096	Heat-resistant agglutinin	CP040456	0.289	Chromosome
virulence_ecoli	papC	98.05	2511 / 2511	NODE_107_length_7634_cov_25.418676	1697..4207	Outer membrane usher P fimbriae	JNQY01000014	0.756	Plasmid
virulence_ecoli	ompT	100.0	954 / 954	NODE_12_length_106133_cov_26.838170	30353..31306	Outer membrane protease (protein protease 7)	CU651637	0.014	Chromosome
virulence_ecoli	usp	98.08	1041 / 1041	NODE_139_length_2246_cov_20.357716	909..1949	Uropathogenic specific protein	AB056437	0	Chromosome
virulence_ecoli	mchB	100.0	294 / 294	NODE_146_length_1732_cov_9.026168	1253..1546	Microcin H47 part of colicin H	AE014075	0.633	Chromosome
virulence_ecoli	gad	99.36	1401 / 1401	NODE_19_length_79534_cov_29.799501	29091..30491	Glutamate decarboxylase	CP001671	0.014	Chromosome
virulence_ecoli	gad	99.36	1401 / 1401	NODE_19_length_79534_cov_29.799501	29091..30491	Glutamate decarboxylase	CU928162	0.014	Chromosome
virulence_ecoli	gad	99.36	1401 / 1401	NODE_19_length_79534_cov_29.799501	29091..30491	Glutamate decarboxylase	FM180568	0.014	Chromosome
virulence_ecoli	terC	100.0	714 / 714	NODE_2_length_161527_cov_29.744399	126461..127174	Tellurium ion resistance protein	CP000468	0.022	Chromosome
virulence_ecoli	ibeA	100.0	1371 / 1371	NODE_28_length_55001_cov_29.121551	31690..33060	Invasin of brain endothelial cells	AJ829704	0.017	Chromosome
virulence_ecoli	iss	100.0	342 / 342	NODE_29_length_51206_cov_34.678204	12561..12902	Increased serum survival	AE014075	0.074	Chromosome
virulence_ecoli	sitA	99.89	915 / 915	NODE_29_length_51206_cov_34.678204	49479..50393	Iron transport protein	UCUV01000002	0.074	Chromosome
virulence_ecoli	yfcV	99.65	567 / 567	NODE_34_length_48859_cov_29.462899	117..683	Fimbrial protein	UGFJ01000003	0.037	Chromosome
virulence_ecoli	chuA	99.95	1983 / 1983	NODE_46_length_34618_cov_28.063292	15500..17482	Outer membrane hemin receptor	UARZ01000003	0.017	Chromosome
virulence_ecoli	terC	97.18	958 / 966	NODE_5_length_138730_cov_30.263587	28801..29758	Tellurium ion resistance protein	MG591698	0.057	Chromosome
virulence_ecoli	fyuA	99.95	2022 / 2022	NODE_52_length_33103_cov_29.558558	385..2406	Siderophore receptor	UARZ01000018	0.064	Chromosome
virulence_ecoli	irp2	100.0	6108 / 6108	NODE_52_length_33103_cov_29.558558	15595..21702	High molecular weight protein 2 non-ribosomal peptide synthetase	NZ_NOGQ01000011	0.064	Chromosome
virulence_ecoli	iroN	100.0	2178 / 2178	NODE_63_length_26229_cov_28.846142	19800..21977	Enterobactin siderophore receptor protein	AE014075	0.205	Chromosome
virulence_ecoli	papA_F13	99.82	555 / 555	NODE_67_length_22901_cov_26.459384	14672..15226	Major pilin subunit F13	JONC01000026	0.106	Chromosome
virulence_ecoli	papC	99.96	2520 / 2520	NODE_67_length_22901_cov_26.459384	15927..18446	Outer membrane usher P fimbriae	LN874954	0.106	Chromosome
virulence_ecoli	focCsfaE	100.0	696 / 696	NODE_78_length_18846_cov_22.549281	12189..12884		CP002211	0.225	Chromosome
virulence_ecoli	focG	100.0	504 / 504	NODE_78_length_18846_cov_22.549281	16146..16649	F1C adhesion	DQ301498	0.225	Chromosome
virulence_ecoli	focI	100.0	549 / 549	NODE_78_length_18846_cov_22.549281	11600..12148	S fimbrial/F1C minor subunit	AM690762	0.225	Chromosome
virulence_ecoli	mchC	99.94	1551 / 1551	NODE_78_length_18846_cov_22.549281	105..1655	MchC protein	AE014075	0.225	Chromosome
virulence_ecoli	mchF	100.0	2115 / 2115	NODE_78_length_18846_cov_22.549281	3535..5649	ABC transporter protein MchF	AE014075	0.225	Chromosome
virulence_ecoli	mcmA	99.64	279 / 279	NODE_78_length_18846_cov_22.549281	5903..6181	Microcin M part of colicin H	AJ586887	0.225	Chromosome
virulence_ecoli	vat	99.83	4131 / 4131	NODE_86_length_14928_cov_27.685764	259..4389	Vacuolating autotransporter toxin	X16664	0.181	Chromosome
virulence_ecoli	cnf1	99.93	3045 / 3045	NODE_91_length_12476_cov_18.467163	8428..11472	Cytotoxic necrotizing factor	CP002167	0.079	Chromosome
virulence_ecoli	cea	100.0	240 / 240	NODE_95_length_11467_cov_27.311287	4975..5214	Colicin E1	GG772217	0.297	Chromosome
E. coli Isolate 206
Database	Virulence gene	Identity [%]	Query / Template length	Contig	Position in contig	Protein function	Accession number	Posterior_probability_Plasmid	Prediction
virulence_ecoli	air	95.66	4604 / 4605	NODE_93_length_18504_cov_29.098166	6301..10904	Enteroaggregative immunoglobulin repeat protein	CP003034	0.01	Chromosome
virulence_ecoli	astA	99.15	117 / 117	NODE_161_length_5827_cov_30.701053	3053..3169	EAST-1 heat-stable toxin	AF161000	0.369	Chromosome
virulence_ecoli	chuA	100.0	1983 / 1983	NODE_91_length_19019_cov_28.489784	15501..17483	Outer membrane hemin receptor	UFZU01000002	0.011	Chromosome
virulence_ecoli	eilA	98.63	1605 / 1698	NODE_93_length_18504_cov_29.098166	16900..18504	Salmonella HilA homolog	FN554766	0.01	Chromosome
virulence_ecoli	fyuA	100.0	2022 / 2022	NODE_29_length_49254_cov_28.131231	8951..10972	Siderophore receptor	ADTP01000030	0.033	Chromosome
virulence_ecoli	gad	99.14	1401 / 1401	NODE_168_length_5005_cov_36.741697	220..1620	Glutamate decarboxylase	CU928163	0.098	Chromosome
virulence_ecoli	irp2	99.98	6108 / 6108	NODE_29_length_49254_cov_28.131231	24160..30267	High molecular weight protein 2 non-ribosomal peptide synthetase	NZ_NMCV01000036	0.033	Chromosome
virulence_ecoli	kpsE	99.04	1149 / 1149	NODE_139_length_8279_cov_31.951300	5671..6819	Capsule polysaccharide export inner-membrane protein	AELA02000001	0.011	Chromosome
virulence_ecoli	senB	100.0	1176 / 1176	NODE_170_length_4740_cov_18.069803	1075..2250	Plasmid-encoded enterotoxin	CP000038	0.971	Plasmid
virulence_ecoli	sitA	99.67	915 / 915	NODE_115_length_13125_cov_26.064856	9710..10624	Iron transport protein	UCVM01000001	0.206	Chromosome
virulence_ecoli	terC	97.9	714 / 714	NODE_1_length_159118_cov_30.986590	94118..94831	Tellurium ion resistance protein	CP000468	0.021	Chromosome
virulence_ecoli	terC	98.54	959 / 966	NODE_22_length_61572_cov_31.024412	47135..48093	Tellurium ion resistance protein	MG591698	0.038	Chromosome
virulence_ecoli	traT	100.0	735 / 735	NODE_39_length_36636_cov_17.926566	23803..24537	Outer membrane protein complement resistance	NZ_CP032205	0.81	Plasmid
E. coli Isolate 209
Database	Virulence gene	Identity [%]	Query / Template length	Contig	Position in contig	Protein function	Accession number	Posterior_probability_Plasmid	Prediction
virulence_ecoli	air	95.16	4604 / 4605	NODE_10_length_122164_cov_40.903161	78480..83083	Enteroaggregative immunoglobulin repeat protein	CP003034	0.032	Chromosome
virulence_ecoli	chuA	100.0	1983 / 1983	NODE_29_length_56865_cov_33.941468	37903..39885	Outer membrane hemin receptor	UFZU01000002	0.037	Chromosome
virulence_ecoli	eilA	98.65	1698 / 1698	NODE_10_length_122164_cov_40.903161	70205..71902	Salmonella HilA homolog	FN554766	0.032	Chromosome
virulence_ecoli	gad	99.55	1116 / 1401	NODE_118_length_1120_cov_112.473313	1..1116	Glutamate decarboxylase	FN554766	0.218	Chromosome
virulence_ecoli	iss	98.64	294 / 294	NODE_9_length_124150_cov_41.109068	27364..27657	Increased serum survival	CP001509	0.014	Chromosome
virulence_ecoli	kpsE	99.91	1149 / 1149	NODE_65_length_25356_cov_37.278608	9822..10970	Capsule polysaccharide export inner-membrane protein	AAMK02000004	0.016	Chromosome
virulence_ecoli	kpsMII_K5	100.0	777 / 777	NODE_55_length_30412_cov_44.692818	28692..29468	Polysialic acid transport protein; Group 2 capsule	QOMG01000002	0.051	Chromosome
virulence_ecoli	terC	98.46	714 / 714	NODE_22_length_77495_cov_44.731905	9720..10433	Tellurium ion resistance protein	CP000468	0.033	Chromosome
virulence_ecoli	terC	98.54	959 / 966	NODE_44_length_37565_cov_40.842566	30026..30984	Tellurium ion resistance protein	MG591698	0.029	Chromosome
E. coli Isolate 224a
Database	Virulence gene	Identity [%]	Query / Template length	Contig	Position in contig	Protein function	Accession number	Posterior_probability_Plasmid	Prediction
virulence_ecoli	air	97.49	4588 / 4605	NODE_79_length_25381_cov_29.098004	12869..17456	Enteroaggregative immunoglobulin repeat protein	CP003034	0.016	Chromosome
virulence_ecoli	chuA	99.6	1983 / 1983	NODE_88_length_21464_cov_25.024136	2492..4474	Outer membrane hemin receptor	UFZN01000003	0.028	Chromosome
virulence_ecoli	cia	100.0	1881 / 1881	NODE_211_length_3650_cov_28.849560	78..1958	Colicin ia	UGGH01000002	0.348	Chromosome
virulence_ecoli	cvaC	100.0	312 / 312	NODE_324_length_758_cov_5.451664	437..748	Microcin C	X57525	0.076	Chromosome
virulence_ecoli	etsC	100.0	1308 / 1308	NODE_94_length_19490_cov_29.851263	10254..11561	Putative type I secretion outer membrane protein	UGCO01000002	0.409	Chromosome
virulence_ecoli	gad	99.49	973 / 1401	NODE_157_length_8333_cov_22.211309	1..973	Glutamate decarboxylase	CP003034	0.004	Chromosome
virulence_ecoli	gad	98.46	971 / 1401	NODE_298_length_1116_cov_26.801820	144..1114	Glutamate decarboxylase	CU928163	0.325	Chromosome
virulence_ecoli	hlyF	99.73	750 / 750	NODE_267_length_1468_cov_14.650261	339..1088	Hemolysin F	UDEG01000036	0.979	Plasmid
virulence_ecoli	iroN	100.0	2178 / 2178	NODE_103_length_17865_cov_30.912673	87..2264	Enterobactin siderophore receptor protein	AF449498	0.388	Chromosome
virulence_ecoli	iss	99.68	309 / 309	NODE_103_length_17865_cov_30.912673	12743..13051	Increased serum survival	DQ381420	0.388	Chromosome
virulence_ecoli	lpfA	99.83	573 / 573	NODE_192_length_5202_cov_22.474877	89..661	Long polar fimbriae	CP003034	0.01	Chromosome
virulence_ecoli	mchF	99.95	2097 / 2097	NODE_209_length_3687_cov_22.436798	1435..3531	ABC transporter protein MchF	CP002089	0.099	Chromosome
virulence_ecoli	ompT	99.79	954 / 954	NODE_94_length_19490_cov_29.851263	18156..19109	Outer membrane protease (protein protease 7)	LT985319	0.409	Chromosome
virulence_ecoli	sitA	100.0	915 / 915	NODE_257_length_1691_cov_27.449488	350..1264	Iron transport protein	ADTK01000286	0.999	Plasmid
virulence_ecoli	sitA	99.78	915 / 915	NODE_208_length_3710_cov_22.179459	2447..3361	Iron transport protein	UCVM01000001	0.472	Chromosome
virulence_ecoli	terC	98.32	714 / 714	NODE_34_length_40341_cov_28.947456	16210..16923	Tellurium ion resistance protein	CP007491	0.012	Chromosome
virulence_ecoli	terC	97.2	964 / 966	NODE_12_length_65132_cov_27.016983	51994..52957	Tellurium ion resistance protein	MG591698	0.033	Chromosome
virulence_ecoli	traT	100.0	831 / 831	NODE_32_length_41441_cov_33.218618	19859..20689	Outer membrane protein complement resistance	CVTE01000051	0.817	Plasmid
virulence_ecoli	usp	98.85	1041 / 1041	NODE_236_length_2216_cov_17.890378	363..1403	Uropathogenic specific protein	AB056439	0.406	Chromosome
virulence_ecoli	yfcV	100.0	567 / 567	NODE_46_length_35222_cov_26.138595	101..667	Fimbrial protein	UFZN01000001	0.064	Chromosome
E. coli Isolate 230a
Database	Virulence gene	Identity [%]	Query / Template length	Contig	Position in contig	Protein function	Accession number	Posterior_probability_Plasmid	Prediction
virulence_ecoli	cba	100.0	1536 / 1536	NODE_254_length_1750_cov_10.581639	26..1561	Colicin B	FJ664724	0.641	Plasmid/Chromosome
virulence_ecoli	chuA	100.0	1983 / 1983	NODE_127_length_12125_cov_17.574096	2567..4549	Outer membrane hemin receptor	UGFM01000001	0.029	Chromosome
virulence_ecoli	cia	99.75	1187 / 1275	NODE_192_length_4572_cov_11.471766	67..1253	Colicin ia	JH959580	0.19	Chromosome
virulence_ecoli	cma	99.88	816 / 816	NODE_255_length_1716_cov_6.830082	171..986	Colicin M	FJ664737	0.001	Chromosome
virulence_ecoli	eilA	99.34	1207 / 1698	NODE_272_length_1391_cov_7.858386	159..1365	Salmonella HilA homolog	FN554766	0.195	Chromosome
virulence_ecoli	fyuA	99.95	2022 / 2022	NODE_32_length_41001_cov_17.772276	333..2354	Siderophore receptor	ADTP01000030	0.047	Chromosome
virulence_ecoli	hra	96.52	747 / 747	NODE_237_length_2337_cov_14.498643	1302..2048	Heat-resistant agglutinin	JF808724	0.006	Chromosome
virulence_ecoli	irp2	99.98	6108 / 6108	NODE_32_length_41001_cov_17.772276	15542..21649	High molecular weight protein 2 non-ribosomal peptide synthetase	NZ_NMCD01000015	0.047	Chromosome
virulence_ecoli	kpsE	99.83	1149 / 1149	NODE_148_length_9333_cov_19.178362	6825..7973	Capsule polysaccharide export inner-membrane protein	AAMK02000004	0.013	Chromosome
virulence_ecoli	terC	99.02	714 / 714	NODE_29_length_42472_cov_21.124147	27124..27837	Tellurium ion resistance protein	CP000468	0.015	Chromosome
virulence_ecoli	terC	98.54	959 / 966	NODE_37_length_37584_cov_19.545239	22625..23583	Tellurium ion resistance protein	MG591698	0.029	Chromosome
virulence_ecoli	traT	100.0	732 / 732	NODE_107_length_14428_cov_12.960492	152..883	Outer membrane protein complement resistance	CYCV01000028	0.91	Plasmid
E. coli Isolate 230b
Database	Virulence gene	Identity [%]	Query / Template length	Contig	Position in contig	Protein function	Accession number	Posterior_probability_Plasmid	Prediction
virulence_ecoli	astA	100.0	117 / 117	NODE_159_length_1322_cov_71.116318	416..532	EAST-1 heat-stable toxin	AB042002	0.814	Plasmid
virulence_ecoli	capU	99.91	1089 / 1089	NODE_62_length_19327_cov_29.210313	11089..12177	Hexosyltransferase homolog	CU928145	0.04	Chromosome
virulence_ecoli	cba	100.0	1536 / 1536	NODE_74_length_13626_cov_21.255130	6764..8299	Colicin B	FJ664724	0.896	Plasmid
virulence_ecoli	cia	99.75	1187 / 1275	NODE_85_length_7686_cov_24.191957	6208..7394	Colicin ia	JH959580	0.949	Plasmid
virulence_ecoli	cma	99.88	816 / 816	NODE_74_length_13626_cov_21.255130	9087..9902	Colicin M	FJ664737	0.896	Plasmid
virulence_ecoli	fyuA	100.0	2022 / 2022	NODE_31_length_58271_cov_27.597173	37852..39873	Siderophore receptor	AHAX01000032	0.04	Chromosome
virulence_ecoli	gad	100.0	1133 / 1401	NODE_167_length_1133_cov_64.630219	1..1133	Glutamate decarboxylase	AP010953	0.012	Chromosome
virulence_ecoli	irp2	100.0	6108 / 6108	NODE_31_length_58271_cov_27.597173	18557..24664	High molecular weight protein 2 non-ribosomal peptide synthetase	NZ_NBCK01000028	0.04	Chromosome
virulence_ecoli	iss	99.66	294 / 294	NODE_22_length_79521_cov_28.602325	22724..23017	Increased serum survival	CP001846	0.013	Chromosome
virulence_ecoli	iucC	100.0	1743 / 1743	NODE_69_length_15777_cov_29.509329	4155..5897	Aerobactin synthetase	CBTO010000002	0.768	Plasmid
virulence_ecoli	iutA	100.0	2202 / 2202	NODE_69_length_15777_cov_29.509329	598..2799	Ferric aerobactin receptor	CXZO01000056	0.768	Plasmid
virulence_ecoli	sitA	99.89	915 / 915	NODE_69_length_15777_cov_29.509329	14436..15350	Iron transport protein	AEZP02000013	0.768	Plasmid
virulence_ecoli	terC	100.0	714 / 714	NODE_1_length_222581_cov_28.226991	33679..34392	Tellurium ion resistance protein	CP007491	0.019	Chromosome
virulence_ecoli	terC	99.9	966 / 966	NODE_27_length_67486_cov_30.404415	13307..14272	Tellurium ion resistance protein	MG591698	0.072	Chromosome
virulence_ecoli	traT	99.86	732 / 732	NODE_94_length_5572_cov_25.845546	2847..3578	Outer membrane protein complement resistance	CXZR01000026	0.725	Plasmid
E. coli Isolate 234
Database	Virulence gene	Identity [%]	Query / Template length	Contig	Position in contig	Protein function	Accession number	Posterior_probability_Plasmid	Prediction
virulence_ecoli	aap	98.01	351 / 351	NODE_17_length_74063_cov_24.960385	71270..71620	Dispersin, antiaggregation protein	Z32523	0.789	Plasmid
virulence_ecoli	astA	98.29	117 / 117	NODE_17_length_74063_cov_24.960385	70343..70459	EAST-1 heat-stable toxin	AB042002	0.789	Plasmid
virulence_ecoli	astA	97.44	117 / 117	NODE_17_length_74063_cov_24.960385	68509..68625	EAST-1 heat-stable toxin	AB042005	0.789	Plasmid
virulence_ecoli	gad	99.79	1401 / 1401	NODE_14_length_80350_cov_26.699189	24339..25739	Glutamate decarboxylase	CP001665	0.009	Chromosome
virulence_ecoli	iss	100.0	294 / 294	NODE_1_length_178050_cov_27.029732	177689..177982	Increased serum survival	CP001665	0.026	Chromosome
virulence_ecoli	kpsE	100.0	1149 / 1149	NODE_114_length_8566_cov_28.467472	6105..7253	Capsule polysaccharide export inner-membrane protein	CP000243	0.009	Chromosome
virulence_ecoli	kpsMII	100.0	777 / 777	NODE_57_length_30881_cov_28.713338	29243..30019	Polysialic acid transport protein; Group 2 capsule	UGFM01000001	0.045	Chromosome
virulence_ecoli	ompT	100.0	654 / 654	NODE_185_length_1317_cov_19.735294	218..871	Outer membrane protease (protein protease 7)	UFZK01000002	0.003	Chromosome
virulence_ecoli	terC	98.88	714 / 714	NODE_10_length_88534_cov_28.684007	71539..72252	Tellurium ion resistance protein	CP007491	0.021	Chromosome
virulence_ecoli	terC	99.37	959 / 966	NODE_16_length_76469_cov_29.381913	29070..30028	Tellurium ion resistance protein	MG591698	0.036	Chromosome
virulence_ecoli	traT	99.59	732 / 732	NODE_17_length_74063_cov_24.960385	42496..43227	Outer membrane protein complement resistance	CYCV01000028	0.789	Plasmid
